# Supplementary material for: Building an Ecosystem of Seizure Localization Methods: Neural Fragility as the First Step
Source: eNeuro. 2026 Mar 13;13(3):ENEURO.0340-25.2026. doi: 10.1523/ENEURO.0340-25.2026 (PMC13001706; doi:10.1523/ENEURO.0340-25.2026)
Supplement: Data 1 — Source R code for TableContainer (version 1.0.0), Epoch (version 1.0.7), and EZFragility (version 2.1.1). Download Data 1, ZIP file. [file eneuro-13-ENEURO.0340-25.2026-s002.zip]

Archive with 138 entries (113 files):
- Epoch/build/
- Epoch/build/vignette.rds
- Epoch/DESCRIPTION
- Epoch/inst/
- Epoch/inst/doc/
- Epoch/inst/doc/Epoch.html
- Epoch/inst/doc/Epoch.R
- Epoch/inst/doc/Epoch.Rmd
- Epoch/man/
- Epoch/man/coltimes-Epoch-method.Rd
- Epoch/man/crop-Epoch-method.Rd
- Epoch/man/dot-checkIndex.Rd
- Epoch/man/dot-standardizeIEEG.Rd
- Epoch/man/Epoch.Rd
- Epoch/man/Epoch-class.Rd
- Epoch/man/EpochDownloader-class.Rd
- Epoch/man/EpochDownloader-method.Rd
- Epoch/man/Epoch-method.Rd
- Epoch/man/get_config_data.Rd
- Epoch/man/plot-Epoch-missing-method.Rd
- Epoch/man/resample-Epoch-method.Rd
- Epoch/man/show-Epoch-method.Rd
- Epoch/MD5
- Epoch/NAMESPACE
- Epoch/NEWS.md
- Epoch/R/
- Epoch/R/class-Epoch.r
- Epoch/R/crop.r
- Epoch/R/EpochDownloader.r
- Epoch/R/EpochRepos.r
- Epoch/R/method-Epoch-plot.r
- Epoch/R/method-Epoch-show.r
- Epoch/R/method-wrappers.r
- Epoch/R/resample.r
- Epoch/R/utils.r
- Epoch/R/zzz.r
- Epoch/README.md
- Epoch/tests/
- Epoch/tests/testthat.R
- Epoch/tests/testthat/
- Epoch/tests/testthat/test-Epoch.R
- Epoch/tests/testthat/test-EpochDownloader.R
- Epoch/tests/testthat/test-resample.R
- Epoch/tests/testthat/test-utils.R
- Epoch/vignettes/
- Epoch/vignettes/Epoch.Rmd
- EZFragility/build/
- EZFragility/build/vignette.rds
- EZFragility/data/
- EZFragility/data/pt01EcoG.rda
- EZFragility/data/pt01Frag.rda
- EZFragility/DESCRIPTION
- EZFragility/inst/
- EZFragility/inst/doc/
- EZFragility/inst/doc/Intro_to_EZFragility.html
- EZFragility/inst/doc/Intro_to_EZFragility.R
- EZFragility/inst/doc/Intro_to_EZFragility.Rmd
- EZFragility/inst/doc/manuscript_reproducible.html
- EZFragility/inst/doc/manuscript_reproducible.R
- EZFragility/inst/doc/manuscript_reproducible.Rmd
- EZFragility/man/
- EZFragility/man/calcAdjFrag.Rd
- EZFragility/man/cash-FragStat-method.Rd
- EZFragility/man/checkIndex.Rd
- EZFragility/man/dim-Fragility-method.Rd
- EZFragility/man/estimateSOZ.Rd
- EZFragility/man/fragilityRow.Rd
- EZFragility/man/fragStat.Rd
- EZFragility/man/plotFrag.Rd
- EZFragility/man/pt01EcoG.Rd
- EZFragility/man/ridge.Rd
- EZFragility/man/ridgeR2.Rd
- EZFragility/man/ridgeSearch.Rd
- EZFragility/man/show-Fragility-method.Rd
- EZFragility/man/show-FragStat-method.Rd
- EZFragility/man/subset-Fragility-method.Rd
- EZFragility/MD5
- EZFragility/NAMESPACE
- EZFragility/NEWS.md
- EZFragility/R/
- EZFragility/R/class_AAA.r
- EZFragility/R/class_Fragility.r
- EZFragility/R/class_FragStat.r
- EZFragility/R/data.r
- EZFragility/R/fragStat.r
- EZFragility/R/main.r
- EZFragility/R/rigde.r
- EZFragility/R/sysdata.rda
- EZFragility/R/utils.r
- EZFragility/R/visualization.R
- EZFragility/R/zzz.R
- EZFragility/README.md
- EZFragility/tests/
- EZFragility/tests/testthat.R
- EZFragility/tests/testthat/
- EZFragility/tests/testthat/test-calcAdjFrag.R
- EZFragility/tests/testthat/test-estimateSOZ.R
- EZFragility/tests/testthat/test-fragStat.R
- EZFragility/tests/testthat/test-internal.R
- EZFragility/tests/testthat/test-visualization.R
- EZFragility/vignettes/
- EZFragility/vignettes/Intro_to_EZFragility.Rmd
- EZFragility/vignettes/manuscript_reproducible.Rmd
- TableContainer/build/
- TableContainer/build/vignette.rds
- TableContainer/DESCRIPTION
- TableContainer/inst/
- TableContainer/inst/doc/
- TableContainer/inst/doc/TableContainer.html
- TableContainer/inst/doc/TableContainer.R
- TableContainer/inst/doc/TableContainer.Rmd
- TableContainer/LICENSE
- TableContainer/man/
- TableContainer/man/Data-conversion.Rd
- TableContainer/man/format_tbl.Rd
- TableContainer/man/prettier.Rd
- TableContainer/man/show-TableContainer-method.Rd
- TableContainer/man/TableContainer.Rd
- TableContainer/man/TableContainer-class.Rd
- TableContainer/man/TableContainer-method.Rd
- TableContainer/MD5
- TableContainer/NAMESPACE
- TableContainer/R/
- TableContainer/R/class-TableContainer.r
- TableContainer/R/method-attributes.r
- TableContainer/R/method-bracket.r
- TableContainer/R/method-data.r
- TableContainer/R/method-show.r
- TableContainer/R/zzz.r
- TableContainer/README.md
- TableContainer/tests/
- TableContainer/tests/testthat.R
- TableContainer/tests/testthat/
- TableContainer/tests/testthat/test-accessor.R
- TableContainer/tests/testthat/test-print.R
- TableContainer/tests/testthat/test-subset.R
- TableContainer/vignettes/
- TableContainer/vignettes/TableContainer.Rmd
