# Supplementary material for: Building an Ecosystem of Seizure Localization Methods: Neural Fragility as the First Step
Source: eNeuro. 2026 Mar 13;13(3):ENEURO.0340-25.2026. doi: 10.1523/ENEURO.0340-25.2026 (PMC13001706; doi:10.1523/ENEURO.0340-25.2026)
Supplement: Data 1 — Source R code for TableContainer (version 1.0.0), Epoch (version 1.0.7), and EZFragility (version 2.1.1). Download Data 1, ZIP file. [file eneuro-13-ENEURO.0340-25.2026-s002.zip › Epoch/DESCRIPTION]

Package: Epoch
Title: IEEG (Intracranial Electroencephalography) Epoch Data Tools
Version: 1.0.7
Authors@R: 
    person("Jiefei", "Wang", , "szwjf08@gmail.com", role = c("aut", "cre"))
Description: Provides tools for working with iEEG matrix data, including downloading curated iEEG data from OSF (The Open Science Framework <https://osf.io/>) (EpochDownloader()), making new objects (Epoch()), processing (crop() and resample()), and visualizing the data (plot()). 
License: GPL (>= 3)
Encoding: UTF-8
RoxygenNote: 7.3.3
Biarch: true
Depends: R (>= 4.1)
Imports: ggplot2, methods, ramify, TableContainer, glue, osfr,
        jsonlite, rlang, ggtext, gsignal
SystemRequirements: GNU make
Suggests: knitr, rmarkdown, testthat (>= 3.0.0)
Config/testthat/edition: 3
VignetteBuilder: knitr
NeedsCompilation: no
Packaged: 2025-11-22 16:58:43 UTC; jiefei
Author: Jiefei Wang [aut, cre]
Maintainer: Jiefei Wang <szwjf08@gmail.com>
Repository: CRAN
Date/Publication: 2025-11-22 17:30:02 UTC
