# Supplementary material for: Building an Ecosystem of Seizure Localization Methods: Neural Fragility as the First Step
Source: eNeuro. 2026 Mar 13;13(3):ENEURO.0340-25.2026. doi: 10.1523/ENEURO.0340-25.2026 (PMC13001706; doi:10.1523/ENEURO.0340-25.2026)
Supplement: Data 1 — Source R code for TableContainer (version 1.0.0), Epoch (version 1.0.7), and EZFragility (version 2.1.1). Download Data 1, ZIP file. [file eneuro-13-ENEURO.0340-25.2026-s002.zip › Epoch/man/dot-checkIndex.Rd]

% Generated by roxygen2: do not edit by hand
% Please edit documentation in R/utils.r
\name{.checkIndex}
\alias{.checkIndex}
\title{Check and keep valid index only}
\usage{
.checkIndex(indices, names)
}
\arguments{
\item{indices}{Numeric or character index to check}

\item{names}{Character. All names corresponding to the indices}
}
\description{
Check and keep valid index only
}
