# Supplementary material for: Building an Ecosystem of Seizure Localization Methods: Neural Fragility as the First Step
Source: eNeuro. 2026 Mar 13;13(3):ENEURO.0340-25.2026. doi: 10.1523/ENEURO.0340-25.2026 (PMC13001706; doi:10.1523/ENEURO.0340-25.2026)
Supplement: Data 1 — Source R code for TableContainer (version 1.0.0), Epoch (version 1.0.7), and EZFragility (version 2.1.1). Download Data 1, ZIP file. [file eneuro-13-ENEURO.0340-25.2026-s002.zip › Epoch/man/dot-standardizeIEEG.Rd]

% Generated by roxygen2: do not edit by hand
% Please edit documentation in R/utils.r
\name{.standardizeIEEG}
\alias{.standardizeIEEG}
\title{Standardize iEEG row data for plotting}
\usage{
.standardizeIEEG(data, standardize = TRUE, gap = 2)
}
\arguments{
\item{data}{Matrix or data frame of iEEG data}

\item{standardize}{Logical or numeric vector. If logical, indicates whether to standardize each row. If numeric, indicates the scaling factor for each row.}

\item{gap}{Numeric. The gap to separate different electrodes in the plot.}
}
\value{
Standardized data matrix
}
\description{
Standardize iEEG row data for plotting
}
