# Supplementary material for: Building an Ecosystem of Seizure Localization Methods: Neural Fragility as the First Step
Source: eNeuro. 2026 Mar 13;13(3):ENEURO.0340-25.2026. doi: 10.1523/ENEURO.0340-25.2026 (PMC13001706; doi:10.1523/ENEURO.0340-25.2026)
Supplement: Data 1 — Source R code for TableContainer (version 1.0.0), Epoch (version 1.0.7), and EZFragility (version 2.1.1). Download Data 1, ZIP file. [file eneuro-13-ENEURO.0340-25.2026-s002.zip › Epoch/man/Epoch-class.Rd]

% Generated by roxygen2: do not edit by hand
% Please edit documentation in R/class-Epoch.r
\docType{class}
\name{Epoch-class}
\alias{Epoch-class}
\alias{.Epoch}
\title{Epoch Class}
\description{
S4 class to handle epoch data with electrodes and time points
}
\section{Slots}{

\describe{
\item{\code{table}}{a matrix containing iEEG data (columns=time points, rows=electrodes)}

\item{\code{colData}}{a data frame containing metadata for columns (time points)}

\item{\code{rowData}}{a data frame containing metadata for rows (electrodes)}

\item{\code{metaData}}{a list containing metadata for the Epoch object}
}}
