# Supplementary material for: Building an Ecosystem of Seizure Localization Methods: Neural Fragility as the First Step
Source: eNeuro. 2026 Mar 13;13(3):ENEURO.0340-25.2026. doi: 10.1523/ENEURO.0340-25.2026 (PMC13001706; doi:10.1523/ENEURO.0340-25.2026)
Supplement: Data 1 — Source R code for TableContainer (version 1.0.0), Epoch (version 1.0.7), and EZFragility (version 2.1.1). Download Data 1, ZIP file. [file eneuro-13-ENEURO.0340-25.2026-s002.zip › Epoch/man/EpochDownloader-class.Rd]

% Generated by roxygen2: do not edit by hand
% Please edit documentation in R/EpochDownloader.r
\docType{class}
\name{EpochDownloader-class}
\alias{EpochDownloader-class}
\alias{.EpochDownloader}
\title{EpochDownloader}
\description{
\code{EpochDownloader} is a class that allows
downloading and accessing files from a OSF project.
}
\section{Slots}{

\describe{
\item{\code{id}}{The ID of the OSF project.}

\item{\code{files}}{The files in the OSF project.}

\item{\code{dataNames}}{The names of the files in the OSF project.}

\item{\code{tmp_folder}}{The temporary folder where the files are downloaded.}

\item{\code{progress}}{Logical indicating whether to show progress during download.}
}}

\concept{Epoch downloader}
