# Supplementary material for: Building an Ecosystem of Seizure Localization Methods: Neural Fragility as the First Step
Source: eNeuro. 2026 Mar 13;13(3):ENEURO.0340-25.2026. doi: 10.1523/ENEURO.0340-25.2026 (PMC13001706; doi:10.1523/ENEURO.0340-25.2026)
Supplement: Data 1 — Source R code for TableContainer (version 1.0.0), Epoch (version 1.0.7), and EZFragility (version 2.1.1). Download Data 1, ZIP file. [file eneuro-13-ENEURO.0340-25.2026-s002.zip › Epoch/MD5]

b21bc9619bbcf8e64b00425a0a849929 *DESCRIPTION
3db971b741fbb72bd510e7a9015be61c *NAMESPACE
6f09ccc2f563bb57fd5abad631dde32a *NEWS.md
19f34025bdcf80e7f4de5385c61d176e *R/EpochDownloader.r
0d39d5bad5b056d47d7d8ed0cc4c6d9c *R/EpochRepos.r
3c8dcc3939a68c4025ca467fe89e3c9e *R/class-Epoch.r
bf335444d09651da202c437459011c8e *R/crop.r
38603c02a5f141cccd1e654ac9057ce0 *R/method-Epoch-plot.r
9c648215dadeae120d4d476d402b9d24 *R/method-Epoch-show.r
9e0e720ce6d91c7347d70ab934f176b0 *R/method-wrappers.r
7d1e47fe36fbf782f9a076225fe8285b *R/resample.r
0b59807792db35ea4270795002ef04d0 *R/utils.r
cedba4aa3986c95c5ab0019f230ab09c *R/zzz.r
d93153bbdb8cba961cb96e73ca4162c8 *README.md
5d0a99bb5f842c845b8bc6f8a975de1e *build/vignette.rds
d9e040a3a719ac2f5ba81e536b6a5766 *inst/doc/Epoch.R
605a8f1c0ef115e3f0303923e27faae4 *inst/doc/Epoch.Rmd
5c33ac188db428ecf2931da4756130cb *inst/doc/Epoch.html
d2b7b90a59ee952c5a446900642210e2 *man/Epoch-class.Rd
de667d0aa6d4c0181dcab1d7fe1a1e95 *man/Epoch-method.Rd
5f8645013339cab5c03bbad84a0bc584 *man/Epoch.Rd
ac26c012ffbd5a115709d41f62a9dfce *man/EpochDownloader-class.Rd
2bb3b1789d1f05f0f3391475e95a8fec *man/EpochDownloader-method.Rd
c2d89883be63b6f2b89b9791c22c799e *man/coltimes-Epoch-method.Rd
3f5bc4c2195e1337fd2600281440be6a *man/crop-Epoch-method.Rd
cf2bf609f4fdf20e9346a4a7e617b7cc *man/dot-checkIndex.Rd
2a95ed9fd36c0b403e62b99c786999a8 *man/dot-standardizeIEEG.Rd
9a1aa0ec3c406a56ed02526cc5282639 *man/get_config_data.Rd
d8c11e7fed6332c9c390a8c5ef87ae5e *man/plot-Epoch-missing-method.Rd
d8cbd3bb9baf8ea4eff8366859a0b6a0 *man/resample-Epoch-method.Rd
8389102c98e95d25e646917c58fe89f2 *man/show-Epoch-method.Rd
530c5ab4fbafa8b697e9e649fd7888cd *tests/testthat.R
06e3da337f2a2a419a6a9789453a809c *tests/testthat/test-Epoch.R
6dc939d48cdb1e2378338452a7a9ee5d *tests/testthat/test-EpochDownloader.R
819ac33dbab4a2a88dbc982edb582008 *tests/testthat/test-resample.R
86fc72e903a76b7ae8793db5200f079c *tests/testthat/test-utils.R
605a8f1c0ef115e3f0303923e27faae4 *vignettes/Epoch.Rmd
