# Supplementary material for: Building an Ecosystem of Seizure Localization Methods: Neural Fragility as the First Step
Source: eNeuro. 2026 Mar 13;13(3):ENEURO.0340-25.2026. doi: 10.1523/ENEURO.0340-25.2026 (PMC13001706; doi:10.1523/ENEURO.0340-25.2026)
Supplement: Data 1 — Source R code for TableContainer (version 1.0.0), Epoch (version 1.0.7), and EZFragility (version 2.1.1). Download Data 1, ZIP file. [file eneuro-13-ENEURO.0340-25.2026-s002.zip › Epoch/NAMESPACE]

# Generated by roxygen2: do not edit by hand

export("colData<-")
export("metaData<-")
export("rowData<-")
export("tblData<-")
export(Epoch)
export(EpochDownloader)
export(EpochRepos)
export(colData)
export(colnames)
export(coltimes)
export(crop)
export(metaData)
export(ncol)
export(nrow)
export(resample)
export(rowData)
export(rownames)
export(tblData)
export(updateRepos)
export(wiki)
exportClasses(Epoch)
exportMethods("$")
exportMethods("[")
exportMethods("[[")
exportMethods(coltimes)
exportMethods(crop)
exportMethods(dim)
exportMethods(dimnames)
exportMethods(length)
exportMethods(names)
exportMethods(plot)
exportMethods(resample)
exportMethods(show)
exportMethods(wiki)
import(TableContainer)
import(methods)
import(osfr)
importFrom(ggplot2,aes)
importFrom(ggplot2,element_text)
importFrom(ggplot2,geom_line)
importFrom(ggplot2,ggplot)
importFrom(ggplot2,labs)
importFrom(ggplot2,scale_y_continuous)
importFrom(ggplot2,theme)
importFrom(ggtext,element_markdown)
importFrom(glue,glue)
importFrom(gsignal,resample)
importFrom(jsonlite,fromJSON)
importFrom(ramify,pprint)
importFrom(rlang,.data)
importFrom(stats,reshape)
importFrom(stats,sd)
