# Supplementary material for: Building an Ecosystem of Seizure Localization Methods: Neural Fragility as the First Step
Source: eNeuro. 2026 Mar 13;13(3):ENEURO.0340-25.2026. doi: 10.1523/ENEURO.0340-25.2026 (PMC13001706; doi:10.1523/ENEURO.0340-25.2026)
Supplement: Data 1 — Source R code for TableContainer (version 1.0.0), Epoch (version 1.0.7), and EZFragility (version 2.1.1). Download Data 1, ZIP file. [file eneuro-13-ENEURO.0340-25.2026-s002.zip › Epoch/NEWS.md]

Version 1.0.7
==========
- Wrap example code for EpochDownloader with \donttest{} to avoid CRAN check errors


Version 1.0.6
==========
- Fix and add x.lab.size and y.lab.size parameters in plot.Epoch method
- add linewidth parameter in plot.Epoch method


Version 1.0.5
==========
- CRAN Initial Submission
