# Supplementary material for: Building an Ecosystem of Seizure Localization Methods: Neural Fragility as the First Step
Source: eNeuro. 2026 Mar 13;13(3):ENEURO.0340-25.2026. doi: 10.1523/ENEURO.0340-25.2026 (PMC13001706; doi:10.1523/ENEURO.0340-25.2026)
Supplement: Data 1 — Source R code for TableContainer (version 1.0.0), Epoch (version 1.0.7), and EZFragility (version 2.1.1). Download Data 1, ZIP file. [file eneuro-13-ENEURO.0340-25.2026-s002.zip › Epoch/R/method-Epoch-show.r]

#' Print the Epoch Object
#' 
#' @family Epoch methods
#' @param object Epoch object
#' @return returns an invisible NULL
#' @export
setMethod("show", "Epoch", 
    function(object) {
        tbl <- tblData(object)
        rd <- rowData(object)
        cd <- colData(object) 
        md <- metaData(object)

        # --- Table Preview ---
        cat(glue("Epoch Object @ {.samplingRate(object)} Hz:"), "\n")
        .printTable(tbl, header = "Time")

        # --- rowData ---
        .printMeta(rd, "rowData")

        # --- colData ---
        .printMeta(cd, "colData")
        
        # --- metadata ---
        .printMeta(md, "metaData")

        cat("Use tblData, rowData, colData, metaData to get the data\n")
        invisible(NULL)
    }
)
