# Supplementary material for: Building an Ecosystem of Seizure Localization Methods: Neural Fragility as the First Step
Source: eNeuro. 2026 Mar 13;13(3):ENEURO.0340-25.2026. doi: 10.1523/ENEURO.0340-25.2026 (PMC13001706; doi:10.1523/ENEURO.0340-25.2026)
Supplement: Data 1 — Source R code for TableContainer (version 1.0.0), Epoch (version 1.0.7), and EZFragility (version 2.1.1). Download Data 1, ZIP file. [file eneuro-13-ENEURO.0340-25.2026-s002.zip › Epoch/R/method-wrappers.r]

# These functions do not have any meaningful implementation, just wrapping

#' Wrapper functions for calling TableContainer methods
#' 
#' @param x An Epoch object
#' 
#' @rdname Epoch-method
#' @examples
#' 
#' # Create an Epoch object
#' epoch_data <- matrix(rnorm(1000), nrow = 10)
#' rownames(epoch_data) <- paste0("Electrode_", 1:10)
#' epoch <- Epoch(epoch_data, startTime = 0, samplingRate = 100)
#' 
#' # wrappers
#' dim(epoch)
#' dimnames(epoch)
#' epoch[1]
#' 
#' @export
setMethod("dim", "Epoch", function(x) {
    callNextMethod()
})

#' @rdname Epoch-method
#' @export
setMethod("dimnames", "Epoch", function(x) {
    callNextMethod()
})


#' @param i Row indices for subsetting. If only `i` is provided, it will return the entire row(s).
#' @param j Column indices for subsetting.
#' @param ... Additional arguments.
#' @param drop Not used.
#' @rdname Epoch-method
#' @return `[`: A new Epoch object with the selected data.
#' @export
setMethod("[", signature(x = "Epoch"), 
function(x, i, j, ..., drop = TRUE) {
    ## Call the next method in the chain
    result <- callNextMethod()
    ## make sure the result is an Epoch object
    result <- .TableContainer2Epoch(result)
    result
})
