# Supplementary material for: Building an Ecosystem of Seizure Localization Methods: Neural Fragility as the First Step
Source: eNeuro. 2026 Mar 13;13(3):ENEURO.0340-25.2026. doi: 10.1523/ENEURO.0340-25.2026 (PMC13001706; doi:10.1523/ENEURO.0340-25.2026)
Supplement: Data 1 — Source R code for TableContainer (version 1.0.0), Epoch (version 1.0.7), and EZFragility (version 2.1.1). Download Data 1, ZIP file. [file eneuro-13-ENEURO.0340-25.2026-s002.zip › Epoch/R/zzz.r]

#' @import TableContainer 
#' @import osfr
#' @import methods
#' @importFrom ramify pprint
#' @importFrom glue glue
#' @importFrom jsonlite fromJSON
#' @importFrom stats sd
#' @importFrom rlang .data
#' @importFrom ggplot2 ggplot geom_line aes labs scale_y_continuous theme element_text
#' @importFrom ggtext element_markdown
#' @importFrom gsignal resample
#' @importFrom stats reshape
#' @export nrow
#' @export ncol
#' @export rownames
#' @export colnames
#' @export rowData
#' @export colData
#' @export metaData
#' @export tblData
#' @export tblData<-
#' @export rowData<-
#' @export colData<-
#' @export metaData<-
#' 
NULL

pkg_global <- new.env(parent = emptyenv())

# Default project list as fallback
.default_project_list <- list(
    fragility = "7rnft"
)

.config_version <- "v1"

# Global project list that will be updated
pkg_global$.project_list <- .default_project_list

# Flag to track if we've attempted to fetch remote config
pkg_global$.config_fetched <- FALSE
