# Supplementary material for: Building an Ecosystem of Seizure Localization Methods: Neural Fragility as the First Step
Source: eNeuro. 2026 Mar 13;13(3):ENEURO.0340-25.2026. doi: 10.1523/ENEURO.0340-25.2026 (PMC13001706; doi:10.1523/ENEURO.0340-25.2026)
Supplement: Data 1 — Source R code for TableContainer (version 1.0.0), Epoch (version 1.0.7), and EZFragility (version 2.1.1). Download Data 1, ZIP file. [file eneuro-13-ENEURO.0340-25.2026-s002.zip › Epoch/README.md]

<!-- README.md is generated from README.Rmd. Please edit that file -->

# Epoch: Epileptogenic Zone Localization Based on neural Fragility EEG marker

[![](https://www.r-pkg.org/badges/version/Epoch?color=green)](https://cran.r-project.org/package=Epoch)
[![](https://img.shields.io/badge/devel%20version-1.0.3-blue.svg)](https://github.com/Jiefei-Wang/Epoch)
[![](http://cranlogs.r-pkg.org/badges/grand-total/Epoch?color=blue)](https://cran.r-project.org/package=Epoch)
[![](http://cranlogs.r-pkg.org/badges/last-month/Epoch?color=green)](https://cran.r-project.org/package=Epoch)
[![](https://img.shields.io/badge/lifecycle-stable-brightgreen.svg)](https://lifecycle.r-lib.org/articles/stages.html#stable)
[![](https://img.shields.io/github/languages/code-size/Jiefei-Wang/Epoch.svg)](https://github.com/Jiefei-Wang/Epoch)
[![](https://img.shields.io/github/last-commit/Jiefei-Wang/Epoch.svg)](https://github.com/Jiefei-Wang/Epoch/commits/main)
[![R-CMD-check](https://github.com/Jiefei-Wang/Epoch/actions/workflows/R-CMD-check.yaml/badge.svg)](https://github.com/Jiefei-Wang/Epoch/actions/workflows/R-CMD-check.yaml)
[![Codecov test coverage](https://codecov.io/gh/Jiefei-Wang/Epoch/graph/badge.svg)](https://app.codecov.io/gh/Jiefei-Wang/Epoch)


## Install Package
To install this package, run
```{r}
remotes::install_github("Jiefei-Wang/Epoch")
```


## Use
This package provides a downloader for downloading example data
```{r}
dl <- EpochDownloader()
```

Use `$` or `[[` to get a single file, or `[` to get a list of files
```{r}
epoch <- dl[[1]]
```

The downloader does not create a permanent copy of the data, so you must save the Epoch object if you want to use it later


## Epoch
You can access the Epoch data using `tblData`, the column, row, and object meta using `colData`, `rowData`, and `metaData` respectively. 
```{r}
tblData(epoch)
colData(epoch)
rowData(epoch)
metaData(epoch)
```

You can subset the `epoch` object using the `[` operator. 
```{r}
epoch[1:10, 1:10]
```

You can also use `crop` to crop the data by time (in seconds) 
```{r}
crop(epoch, from = -10, to = 10)
```

For more information, see the package vignette.
