# Supplementary material for: Building an Ecosystem of Seizure Localization Methods: Neural Fragility as the First Step
Source: eNeuro. 2026 Mar 13;13(3):ENEURO.0340-25.2026. doi: 10.1523/ENEURO.0340-25.2026 (PMC13001706; doi:10.1523/ENEURO.0340-25.2026)
Supplement: Data 1 — Source R code for TableContainer (version 1.0.0), Epoch (version 1.0.7), and EZFragility (version 2.1.1). Download Data 1, ZIP file. [file eneuro-13-ENEURO.0340-25.2026-s002.zip › Epoch/tests/testthat.R]

# This file is part of the standard setup for testthat.
# It is recommended that you do not modify it.
#
# Where should you do additional test configuration?
# Learn more about the roles of various files in:
# * https://r-pkgs.org/testing-design.html#sec-tests-files-overview
# * https://testthat.r-lib.org/articles/special-files.html

library(testthat)
library(Epoch)

test_check("Epoch")
