# Supplementary material for: Building an Ecosystem of Seizure Localization Methods: Neural Fragility as the First Step
Source: eNeuro. 2026 Mar 13;13(3):ENEURO.0340-25.2026. doi: 10.1523/ENEURO.0340-25.2026 (PMC13001706; doi:10.1523/ENEURO.0340-25.2026)
Supplement: Data 1 — Source R code for TableContainer (version 1.0.0), Epoch (version 1.0.7), and EZFragility (version 2.1.1). Download Data 1, ZIP file. [file eneuro-13-ENEURO.0340-25.2026-s002.zip › EZFragility/DESCRIPTION]

Package: EZFragility
Title: Compute Neural Fragility for Ictal iEEG Time Series
Version: 2.1.1
Authors@R: 
    c(person(
    given = "Jiefei", 
    family = "Wang",
    email = "szwjf08@gmail.com", 
    role = c("aut", "cre"),
    comment = c(ORCID = "0000-0002-2709-5332")),
    person(
    given = "Patrick", 
    family = "Karas",
    email = "pjkaras@UTMB.EDU", 
    role = "aut"),
    person(
    given = "Anne-Cecile", 
    family = "Lesage",
    email = "aclesage@gmail.com", 
    role = "aut",
    comment = c(ORCID = "0000-0002-9528-4899")),
    person(
    given = "Ioannis", 
    family = "Malagaris",
    email = "ymalag@gmail.com", 
    role = "aut",
    comment = c(ORCID = "0000-0001-5126-2068")),
    person(
    given = "Oliver", 
    family = "Zhou",  
    email = "zhou.oliverfr@gmail.com", 
    role = "aut"),
    person(
    given = "Liliana", 
    family = "Camarillo Rodriguez",  
    email = "camarilloliliana@gmail.com", 
    role = "aut",
    comment = c(ORCID = "0000-0001-8288-6885")),
    person(
    given = "Sean", 
    family = "O'Leary",  
    email = "smoleary@utmb.edu", 
    role = "aut",
    comment = c(ORCID = "0000-0003-3650-705X")),
    person(
    given = "Yuanyi", 
    family = "Zhang",  
    email = "yuazhan@utmb.edu", 
    role = "aut")
    )
Description: Provides tools to compute the neural fragility matrix from intracranial electrocorticographic (iEEG) recordings, enabling the analysis of brain dynamics during seizures. The package implements the method described by Li et al. (2017) <doi:10.23919/ACC.2017.7963378> and includes functions for data preprocessing ('Epoch'), fragility computation ('calcAdjFrag'), and visualization.
License: GPL (>= 3)
Encoding: UTF-8
RoxygenNote: 7.3.3
Depends: R (>= 4.1.0), Epoch
LazyData: true
Imports: stats, methods, ggplot2 (>= 3.4.0), viridis, ggtext, glue,
        rlang, foreach, progress, ramify, reshape2
Suggests: knitr, rmarkdown, testthat (>= 3.0.0), doSNOW, gsignal
Config/testthat/edition: 3
VignetteBuilder: knitr
URL: https://github.com/Jiefei-Wang/EZFragility
NeedsCompilation: no
Packaged: 2025-12-26 21:14:46 UTC; jiefei
Author: Jiefei Wang [aut, cre] (ORCID: <https://orcid.org/0000-0002-2709-5332>),
  Patrick Karas [aut],
  Anne-Cecile Lesage [aut] (ORCID:
    <https://orcid.org/0000-0002-9528-4899>),
  Ioannis Malagaris [aut] (ORCID:
    <https://orcid.org/0000-0001-5126-2068>),
  Oliver Zhou [aut],
  Liliana Camarillo Rodriguez [aut] (ORCID:
    <https://orcid.org/0000-0001-8288-6885>),
  Sean O'Leary [aut] (ORCID: <https://orcid.org/0000-0003-3650-705X>),
  Yuanyi Zhang [aut]
Maintainer: Jiefei Wang <szwjf08@gmail.com>
Repository: CRAN
Date/Publication: 2026-01-13 17:40:02 UTC
