# Supplementary material for: Building an Ecosystem of Seizure Localization Methods: Neural Fragility as the First Step
Source: eNeuro. 2026 Mar 13;13(3):ENEURO.0340-25.2026. doi: 10.1523/ENEURO.0340-25.2026 (PMC13001706; doi:10.1523/ENEURO.0340-25.2026)
Supplement: Data 1 — Source R code for TableContainer (version 1.0.0), Epoch (version 1.0.7), and EZFragility (version 2.1.1). Download Data 1, ZIP file. [file eneuro-13-ENEURO.0340-25.2026-s002.zip › EZFragility/man/dim-Fragility-method.Rd]

% Generated by roxygen2: do not edit by hand
% Please edit documentation in R/class_Fragility.r
\name{nrow,Fragility-method}
\alias{nrow,Fragility-method}
\alias{ncol,Fragility-method}
\title{Get the number of rows or columns of a Fragility object}
\usage{
\S4method{nrow}{Fragility}(x)

\S4method{ncol}{Fragility}(x)
}
\arguments{
\item{x}{A Fragility object}
}
\value{
\itemize{
\item \code{nrow(x)}: The number of rows (electrodes) in the fragility matrix.
\item \code{ncol(x)}: The number of columns (time points) in the fragility matrix.
\item \code{dim(x)}: A vector of length 2 containing the number of rows and columns in the fragility matrix.
}
}
\description{
Get the number of rows or columns of a Fragility object
}
