# Supplementary material for: Building an Ecosystem of Seizure Localization Methods: Neural Fragility as the First Step
Source: eNeuro. 2026 Mar 13;13(3):ENEURO.0340-25.2026. doi: 10.1523/ENEURO.0340-25.2026 (PMC13001706; doi:10.1523/ENEURO.0340-25.2026)
Supplement: Data 1 — Source R code for TableContainer (version 1.0.0), Epoch (version 1.0.7), and EZFragility (version 2.1.1). Download Data 1, ZIP file. [file eneuro-13-ENEURO.0340-25.2026-s002.zip › EZFragility/man/fragilityRow.Rd]

% Generated by roxygen2: do not edit by hand
% Please edit documentation in R/fragStat.r
\name{fragilityRow}
\alias{fragilityRow}
\title{Compute the normalized fragility row for adjacency matrix A}
\usage{
fragilityRow(A, nSearch = 100, normalize = TRUE)
}
\arguments{
\item{A}{Numeric. Adjacency Matrix}

\item{nSearch}{Integer. Number of eigenvalues tried to find the minimum norm vector}

\item{normalize}{Logical. If TRUE, the fragility row is normalized}
}
\description{
The matrix A is used for the regression: A * x(t) = x(t+1)
}
