# Supplementary material for: Building an Ecosystem of Seizure Localization Methods: Neural Fragility as the First Step
Source: eNeuro. 2026 Mar 13;13(3):ENEURO.0340-25.2026. doi: 10.1523/ENEURO.0340-25.2026 (PMC13001706; doi:10.1523/ENEURO.0340-25.2026)
Supplement: Data 1 — Source R code for TableContainer (version 1.0.0), Epoch (version 1.0.7), and EZFragility (version 2.1.1). Download Data 1, ZIP file. [file eneuro-13-ENEURO.0340-25.2026-s002.zip › EZFragility/MD5]

ad1df59377497221692ee0764597cb44 *DESCRIPTION
ff6ade04f297e4855d88685f039e22da *NAMESPACE
a7e1cb1bdb09ce0475051f9c470c4e8e *NEWS.md
8c0870a419f677a3a5709fb9ebbf3416 *R/class_AAA.r
df55168cec36e185c191aa8d048f9c14 *R/class_FragStat.r
34e124667dc113d7d5885a004cd42f0c *R/class_Fragility.r
d1cc2973805cc9dbd8ce6f8932cc15f8 *R/data.r
13dd5a153a040981336d7113de8d9e3d *R/fragStat.r
5f8c408f14d65da8985995a398dd3e1e *R/main.r
adc28189f83eb9547558087a3d79565b *R/rigde.r
5eafa61e953837301992eb0f69fbb8f3 *R/sysdata.rda
e0095b408c7375a57998d7a5cdec8ef3 *R/utils.r
64aa8b3e51950d84eaef29bb9576ec32 *R/visualization.R
f66e9157de009f5cbd1b8105d993420d *R/zzz.R
15c618ee6b24f2d0f9e9837c4f7a2fdf *README.md
792935c1022cf99faa21d8427fc3e204 *build/vignette.rds
eb203396a3907d729f91602edaab91a7 *data/pt01EcoG.rda
834dfede0059bb47f530ceebe3093468 *data/pt01Frag.rda
1feef64de5e811e50316550ee173abdf *inst/doc/Intro_to_EZFragility.R
b29b1123733d23131faee7c6298db1bb *inst/doc/Intro_to_EZFragility.Rmd
b77e1a473fd8fad9100db50cb3197c19 *inst/doc/Intro_to_EZFragility.html
4a7302d8ca8f3842f16db4f9596756c5 *inst/doc/manuscript_reproducible.R
e14a6c8fa9c5edccfe093ab5026802cd *inst/doc/manuscript_reproducible.Rmd
46e670ba593a8eead3832a96127bb124 *inst/doc/manuscript_reproducible.html
6ba1743d242f7bb4dc6052621c8346fa *man/calcAdjFrag.Rd
539a21f00c77c6fd16ea76a1771236fd *man/cash-FragStat-method.Rd
e4c57809b6976b9bf1f28fee19916f9d *man/checkIndex.Rd
de6e046eb749aa200168283a42b08f0a *man/dim-Fragility-method.Rd
b3b59a1332c22e8663659abdcce6516d *man/estimateSOZ.Rd
819fa686116f5ee1be80d6235de0992a *man/fragStat.Rd
da56406013f9af60f98642f66ba9ce88 *man/fragilityRow.Rd
8b69b214e8d78415291792106152c1d3 *man/plotFrag.Rd
e94f1d43825ff1850cfa93a800422de7 *man/pt01EcoG.Rd
52f7b21404c717461f87a8a1db70a5f0 *man/ridge.Rd
cc05e788b0a0843eabdba32e40bd6897 *man/ridgeR2.Rd
36a3e83fe9b962ad7c67797c244a8ac6 *man/ridgeSearch.Rd
ffe41d875937fdbface8286acfa1d31e *man/show-FragStat-method.Rd
4de23516a0e84af5dbb0d4128293e723 *man/show-Fragility-method.Rd
62ee8bc9bc2ea92ae0ed979b1a0187dd *man/subset-Fragility-method.Rd
c4cf4c5cdd092de4b75282e08a192f28 *tests/testthat.R
efa970082ea8f56f5d06ad58cf7df95e *tests/testthat/test-calcAdjFrag.R
740d5b7f01a035c53c7d095f06c29322 *tests/testthat/test-estimateSOZ.R
548dc87f221e418d9abd773f3825874a *tests/testthat/test-fragStat.R
31949b1eec071bbed2f583db1387eeea *tests/testthat/test-internal.R
7ff656e7151eb41b233829fd1f1580e3 *tests/testthat/test-visualization.R
b29b1123733d23131faee7c6298db1bb *vignettes/Intro_to_EZFragility.Rmd
e14a6c8fa9c5edccfe093ab5026802cd *vignettes/manuscript_reproducible.Rmd
