# Supplementary material for: Building an Ecosystem of Seizure Localization Methods: Neural Fragility as the First Step
Source: eNeuro. 2026 Mar 13;13(3):ENEURO.0340-25.2026. doi: 10.1523/ENEURO.0340-25.2026 (PMC13001706; doi:10.1523/ENEURO.0340-25.2026)
Supplement: Data 1 — Source R code for TableContainer (version 1.0.0), Epoch (version 1.0.7), and EZFragility (version 2.1.1). Download Data 1, ZIP file. [file eneuro-13-ENEURO.0340-25.2026-s002.zip › EZFragility/NAMESPACE]

# Generated by roxygen2: do not edit by hand

export(calcAdjFrag)
export(estimateSOZ)
export(fragStat)
export(plotFragDistribution)
export(plotFragQuantile)
exportMethods("$")
exportMethods("$<-")
exportMethods("[")
exportMethods(ncol)
exportMethods(nrow)
exportMethods(plot)
exportMethods(show)
import(Epoch)
import(methods)
import(stats)
importFrom(foreach,"%dopar%")
importFrom(foreach,foreach)
importFrom(ggplot2,aes)
importFrom(ggplot2,element_text)
importFrom(ggplot2,geom_line)
importFrom(ggplot2,geom_ribbon)
importFrom(ggplot2,geom_tile)
importFrom(ggplot2,ggplot)
importFrom(ggplot2,labs)
importFrom(ggplot2,scale_color_manual)
importFrom(ggplot2,scale_x_discrete)
importFrom(ggplot2,scale_y_continuous)
importFrom(ggplot2,scale_y_discrete)
importFrom(ggplot2,theme)
importFrom(ggplot2,theme_minimal)
importFrom(ggplot2,xlab)
importFrom(ggplot2,ylab)
importFrom(ggtext,element_markdown)
importFrom(glue,glue)
importFrom(progress,progress_bar)
importFrom(ramify,pprint)
importFrom(rlang,.data)
importFrom(viridis,scale_fill_viridis)
