# Supplementary material for: Building an Ecosystem of Seizure Localization Methods: Neural Fragility as the First Step
Source: eNeuro. 2026 Mar 13;13(3):ENEURO.0340-25.2026. doi: 10.1523/ENEURO.0340-25.2026 (PMC13001706; doi:10.1523/ENEURO.0340-25.2026)
Supplement: Data 1 — Source R code for TableContainer (version 1.0.0), Epoch (version 1.0.7), and EZFragility (version 2.1.1). Download Data 1, ZIP file. [file eneuro-13-ENEURO.0340-25.2026-s002.zip › EZFragility/NEWS.md]

Version 2.1.1
==========
- Update manuscript vignette to match manuscript revision
- Remove matlab files to avoid confusion

Version 2.1.0
==========
- Added S4 method for plot function to improve usability

Version 2.0.1
==========
- CRAN Initial Submission
