# Supplementary material for: Building an Ecosystem of Seizure Localization Methods: Neural Fragility as the First Step
Source: eNeuro. 2026 Mar 13;13(3):ENEURO.0340-25.2026. doi: 10.1523/ENEURO.0340-25.2026 (PMC13001706; doi:10.1523/ENEURO.0340-25.2026)
Supplement: Data 1 — Source R code for TableContainer (version 1.0.0), Epoch (version 1.0.7), and EZFragility (version 2.1.1). Download Data 1, ZIP file. [file eneuro-13-ENEURO.0340-25.2026-s002.zip › EZFragility/R/rigde.r]

#' fit a generalized linear model to compute adjacency matrix A
#'
#' A x(t) = x(t+1)
#'
#' @param xt matrix. iEEG time series for a given window,
#' with electrodes names as rows and time points as columns 
#' @param xtp1 matrix. the iEEG time serie at the next time point,
#' with electrodes names as rows and time points as columns 
#' @param lambda Numeric Vector. A user supplied lambda sequence.
#' @return adjacency matrix A
ridge <- function(xt, xtp1, lambda) {
    # xt and xtp1 are already transposed; dimensions are reversed
    Xsv <- svd(xt)
    d <- Xsv$d
    u <- Xsv$u
    v <- Xsv$v

    # Because xt is transposed, n and p swap roles
    p <- nrow(xt) # originally ncol(xt)
    n <- ncol(xt) # originally nrow(xt)
    lmbd <- n * lambda

    .cback <- function(i) {
        # xtp1 columns become rows due to transposition
        y <- xtp1[i, ] # originally xtp1[, i]
        Lscaled <- lmbd * sum(y^2 / n)^-.5
        dw <- d / (d^2 + Lscaled)
        drop(u %*% (dw * t(v) %*% y))
    }

    # Adjust vapply since dimensions are swapped
    A <- lapply(seq_len(p), .cback)
    A <- do.call(rbind, A)

    isStable <- (eigen(A, FALSE, TRUE)$values |> Mod() |> max()) < 1.0
    structure(A, lambda = lambda, stable = isStable)
}


#' computes R2
#'
#' @inheritParams ridge
#' @param A adjacency matrix
#'
ridgeR2 <- function(xt, xtp1, A) {
    nel <- nrow(xt)
    ypredMat <- predictRidge(xt, A)

    R2 <- rep(0, nel)
    for (i in seq_len(nel)) {
        y <- xtp1[i, ]
        ypred <- ypredMat[i, ]
        sst <- sum((y - mean(y))^2)
        sse <- sum((ypred - y)^2)
        rsq <- 1 - sse / sst
        R2[i] <- rsq
    }
    R2
}


#' Ridge Regression for Electrode Readings
#'
#' Ridge regression to compute matrix adjancency matrix A such as A xt = xtpt1
#' the lambda parmeter is found by dichotomy such that A is stable
#' (all eigenvalues have a norm less than one)
#'
#' @inheritParams ridge
#'
#' @return adjacency matrix Afin with lambda as attribute
ridgeSearch <- function(xt, xtp1, lambda = NULL) {
    if (!identical(dim(xt), dim(xtp1))) stop("Unmatched dimension")
    if (!is.null(lambda)) {
        A <- ridge(xt, xtp1, lambda)
        return(structure(A, lambda = lambda))
    }
    low <- lambda <- 1e-4
    high <- 10
    A <- ridge(xt, xtp1, lambda)
    if (!attr(A, "stable")) {
        for (i in seq_len(20L)) {
            l <- (low + high) * .5
            A_tmp <- ridge(xt, xtp1, l)
            if (attr(A_tmp, "stable")) {
                high <- lambda <- l
                A <- A_tmp
            } else {
                low <- l
            }
        }
    }
    structure(A, lambda = lambda)
}


predictRidge <- function(xt, A) {
    if (!is.matrix(xt)) {
        xt <- matrix(xt, nrow = 1)
    }
    A %*% xt
}
