# Supplementary material for: Building an Ecosystem of Seizure Localization Methods: Neural Fragility as the First Step
Source: eNeuro. 2026 Mar 13;13(3):ENEURO.0340-25.2026. doi: 10.1523/ENEURO.0340-25.2026 (PMC13001706; doi:10.1523/ENEURO.0340-25.2026)
Supplement: Data 1 — Source R code for TableContainer (version 1.0.0), Epoch (version 1.0.7), and EZFragility (version 2.1.1). Download Data 1, ZIP file. [file eneuro-13-ENEURO.0340-25.2026-s002.zip › EZFragility/R/zzz.R]

#' @import methods
#' @import stats
#' @import Epoch
#' @importFrom rlang .data
#' @importFrom glue glue
#' @importFrom foreach foreach %dopar%
#' @importFrom progress progress_bar
#' @importFrom ramify pprint
#' @importFrom ggplot2 ggplot aes geom_line 
#' xlab ylab labs 
#' scale_x_discrete scale_y_discrete geom_tile scale_y_continuous
#' geom_ribbon scale_color_manual theme element_text  theme_minimal 
#' @importFrom ggtext element_markdown
#' @importFrom viridis scale_fill_viridis
#' @exportMethod plot
NULL

pkgData <- new.env()
pkgData$debug <- FALSE

debug <- function() {
    pkgData$debug <- TRUE
}

undebug <- function() {
    pkgData$debug <- FALSE
}
