# Supplementary material for: Building an Ecosystem of Seizure Localization Methods: Neural Fragility as the First Step
Source: eNeuro. 2026 Mar 13;13(3):ENEURO.0340-25.2026. doi: 10.1523/ENEURO.0340-25.2026 (PMC13001706; doi:10.1523/ENEURO.0340-25.2026)
Supplement: Data 1 — Source R code for TableContainer (version 1.0.0), Epoch (version 1.0.7), and EZFragility (version 2.1.1). Download Data 1, ZIP file. [file eneuro-13-ENEURO.0340-25.2026-s002.zip › EZFragility/tests/testthat/test-calcAdjFrag.R]

nelec <- 10
ntime <- 100
set.seed(123)
ieegts <- matrix(rnorm(ntime * nelec, -10, 10), nrow = nelec)
frag <- NULL

test_that("calcAdjFrag", {
  frag <<- calcAdjFrag(ieegts, 20, 10, nSearch = 2) |> expect_no_error()
})

test_that("calcAdjFrag marginal cases", {
  calcAdjFrag(ieegts, window = 1, step = 10, nSearch = 2) |> expect_error()
  calcAdjFrag(ieegts, window = 2, step = 10, nSearch = 2) |> expect_no_error()
})

test_that("S4 methods", {
  expect_s4_class(frag, "Fragility")
  print(frag) |> capture.output() |> expect_no_error()
  frag |> is("Fragility") |> expect_equal(TRUE)
})
