# Supplementary material for: Building an Ecosystem of Seizure Localization Methods: Neural Fragility as the First Step
Source: eNeuro. 2026 Mar 13;13(3):ENEURO.0340-25.2026. doi: 10.1523/ENEURO.0340-25.2026 (PMC13001706; doi:10.1523/ENEURO.0340-25.2026)
Supplement: Data 1 — Source R code for TableContainer (version 1.0.0), Epoch (version 1.0.7), and EZFragility (version 2.1.1). Download Data 1, ZIP file. [file eneuro-13-ENEURO.0340-25.2026-s002.zip › EZFragility/tests/testthat/test-estimateSOZ.R]

data("pt01Frag")

test_that("estimateSOZ", {
  estimateSOZ(pt01Frag) |> expect_no_error()
  estimateSOZ(pt01Frag, "max") |> expect_no_error()
  estimateSOZ(pt01Frag, "min") |> expect_no_error()
  estimateSOZ(pt01Frag, proportion = 0.2) |> expect_no_error()
})
