# Supplementary material for: Building an Ecosystem of Seizure Localization Methods: Neural Fragility as the First Step
Source: eNeuro. 2026 Mar 13;13(3):ENEURO.0340-25.2026. doi: 10.1523/ENEURO.0340-25.2026 (PMC13001706; doi:10.1523/ENEURO.0340-25.2026)
Supplement: Data 1 — Source R code for TableContainer (version 1.0.0), Epoch (version 1.0.7), and EZFragility (version 2.1.1). Download Data 1, ZIP file. [file eneuro-13-ENEURO.0340-25.2026-s002.zip › EZFragility/tests/testthat/test-fragStat.R]

stat <- NULL
nelec <- 10
ntime <- 100
elecSoz <- c(1, 2, 3)
set.seed(123)
ieegts <- matrix(rnorm(ntime * nelec, -10, 10), nrow = nelec)
frag <- calcAdjFrag(ieegts, 20, 10, nSearch = 2)


test_that("fragStat", {
  skip_if(!is(frag, "Fragility"))
  stat <- fragStat(frag = frag, groupIndex = elecSoz) |> expect_no_error()
  expect_s4_class(stat, "FragStat")
  ## Test the show method
  print(stat) |>  capture.output() |> expect_no_error()
})
