# Supplementary material for: Building an Ecosystem of Seizure Localization Methods: Neural Fragility as the First Step
Source: eNeuro. 2026 Mar 13;13(3):ENEURO.0340-25.2026. doi: 10.1523/ENEURO.0340-25.2026 (PMC13001706; doi:10.1523/ENEURO.0340-25.2026)
Supplement: Data 1 — Source R code for TableContainer (version 1.0.0), Epoch (version 1.0.7), and EZFragility (version 2.1.1). Download Data 1, ZIP file. [file eneuro-13-ENEURO.0340-25.2026-s002.zip › EZFragility/tests/testthat/test-visualization.R]

data(pt01EcoG)
data(pt01Frag)
displayIndex <- 77:84
displayIndexOutOfRange <- 77:85
str <- rownames(pt01EcoG)[displayIndex]
strError <- c(str, "Whatever")

test_that("plot", {
  plot(pt01Frag, groupIndex = displayIndex)           |> expect_no_error()
  plot(pt01Frag, groupIndex = displayIndexOutOfRange) |> expect_warning()
  plot(pt01Frag, groupIndex = str)                    |> expect_no_error()
  plot(pt01Frag, groupIndex = strError)               |> expect_warning()
})

test_that("plotFragDistribution", {
  plotFragDistribution(pt01Frag, displayIndex)           |> expect_no_error()
  plotFragDistribution(pt01Frag, displayIndexOutOfRange) |> expect_warning()
  plotFragDistribution(pt01Frag, str)                    |> expect_no_error()
  plotFragDistribution(pt01Frag, strError)               |> expect_warning()
})

test_that("plotFragQuantile", {
  plotFragQuantile(pt01Frag, displayIndex)           |> expect_no_error()
  plotFragQuantile(pt01Frag, displayIndexOutOfRange) |> expect_warning()
  plotFragQuantile(pt01Frag, str)                    |> expect_no_error()
  plotFragQuantile(pt01Frag, strError)               |> expect_warning()
})
