# Supplementary material for: Building an Ecosystem of Seizure Localization Methods: Neural Fragility as the First Step
Source: eNeuro. 2026 Mar 13;13(3):ENEURO.0340-25.2026. doi: 10.1523/ENEURO.0340-25.2026 (PMC13001706; doi:10.1523/ENEURO.0340-25.2026)
Supplement: Data 1 — Source R code for TableContainer (version 1.0.0), Epoch (version 1.0.7), and EZFragility (version 2.1.1). Download Data 1, ZIP file. [file eneuro-13-ENEURO.0340-25.2026-s002.zip › TableContainer/DESCRIPTION]

Package: TableContainer
Title: Create a Table with Row, Column, and Table Annotations
Version: 1.0.0
Authors@R: 
    person(
    given = "Jiefei", 
    family = "Wang",
    email = "szwjf08@gmail.com", 
    role = c("aut", "cre"),
    comment = c(ORCID = "0000-0002-2709-5332"))
Description: 
    Offers a TableContainer() function to create tables enriched with row, column, and table annotations. This package is similar to 'SummarizedExperiment' in Bioconductor <doi:10.18129/B9.bioc.SummarizedExperiment>, but designed to work independently of Bioconductor, it ensures annotations are automatically updated when the table is subset. Additionally, it includes format_tbl() methods for enhanced table formatting and display.
License: MIT + file LICENSE
Encoding: UTF-8
RoxygenNote: 7.3.2
Biarch: true
Depends: R (>= 3.5)
Imports: methods, cli, glue, utils
SystemRequirements: GNU make
Suggests: knitr, rmarkdown, testthat (>= 3.2.0)
Config/testthat/edition: 3
VignetteBuilder: knitr
NeedsCompilation: no
Packaged: 2025-06-17 22:09:37 UTC; jiefei
Author: Jiefei Wang [aut, cre] (ORCID: <https://orcid.org/0000-0002-2709-5332>)
Maintainer: Jiefei Wang <szwjf08@gmail.com>
Repository: CRAN
Date/Publication: 2025-06-19 07:30:02 UTC
