# Supplementary material for: Building an Ecosystem of Seizure Localization Methods: Neural Fragility as the First Step
Source: eNeuro. 2026 Mar 13;13(3):ENEURO.0340-25.2026. doi: 10.1523/ENEURO.0340-25.2026 (PMC13001706; doi:10.1523/ENEURO.0340-25.2026)
Supplement: Data 1 — Source R code for TableContainer (version 1.0.0), Epoch (version 1.0.7), and EZFragility (version 2.1.1). Download Data 1, ZIP file. [file eneuro-13-ENEURO.0340-25.2026-s002.zip › TableContainer/inst/doc/TableContainer.Rmd]

---
title: "TableContainer"
output: rmarkdown::html_vignette
vignette: >
  %\VignetteIndexEntry{TableContainer}
  %\VignetteEngine{knitr::rmarkdown}
  %\VignetteEncoding{UTF-8}
---

```{r, include = FALSE}
knitr::opts_chunk$set(
  collapse = TRUE,
  comment = "#>"
)
library(TableContainer)
```


# TableContainer

`TableContainer` is an R package that provides a lightweight and flexible container for managing tabular data with associated row and column annotations. It is inspired by Bioconductor's `SummarizedExperiment` but does not rely on Bioconductor dependencies, making it easier to integrate into various workflows.

## Features

- **Matrix-like Data Storage**: Store data in a matrix or data frame format.
- **Row and Column Annotations**: Add metadata to rows and columns using data frames.
- **Flexible Metadata**: Attach arbitrary metadata to the container.
- **Automatic Annotation Updates**: Automatically update annotations when subsetting the table.


## Creating a TableContainer

You can create a `TableContainer` object using the `TableContainer()` constructor:

```{r}
# Example data
tbl <- matrix(1:12, nrow = 3, ncol = 4)
row_dt <- data.frame(row1 = 1:3, row2 = letters[1:3])
col_dt <- data.frame(col1 = 1:4, col2 = letters[1:4])
meta_dt <- list(meta1 = "meta1", meta2 = "meta2")

# Create a TableContainer
container <- TableContainer(
  table = tbl,
  rowData = row_dt,
  colData = col_dt,
  metaData = meta_dt
)

# Check the container
container
```

## Subsetting

Subset the `TableContainer` object while maintaining consistency in annotations:

### Subset rows and columns
```{r}
subset <- container[1:2, 2:4]
subset
```

The row and column annotations are automatically updated to reflect the subsetted data.
```{r}
rowData(subset)
colData(subset)
```

### Subset a single row
```{r}
container[1, ]
```
This is equivalent to:
```{r}
container[1]
```

### Subset a single column
```{r}
container[, 2]
```

### Subset a single cell
```{r}
container[1, 2]
```


## Accessing and Modifying Data

You can access and modify the table, row annotations, column annotations, and metadata using accessor methods:

```{r}
# Access data
tblData(container)
rowData(container)
colData(container)
metaData(container)

# Modify data
tblData(container) <- matrix(13:24, nrow = 3, ncol = 4)
rowData(container) <- data.frame(newRow = 1:3)
colData(container) <- data.frame(newCol = 1:4)
metaData(container) <- list(newMeta = "updated metadata")

## check the updated container
container
```

## Pretty Printing functions
The `TableContainer` package also provides some pretty printing functions to help print data using a more readable format. 

For a table, you can use `format_tbl` to stay within the limit of a specific row numbers and column width. The return value is a character vector, with each row for a line of the table(including the header if `include_col_names = TRUE`). The attribute `col_i` indicates how many columns are used for the output. In this example, the function used only 3 columns as the last column is too long to fit in the specified width.
```{r}
tbl <- data.frame(
    x = c(1, 123, 123456678, 1235678887644),
    y = c("abc", "this is a long string", "another long string", "yet another long string"),
    z = c(TRUE, FALSE, TRUE, FALSE)
)
format_tbl(tbl, max_tbl_width = 50, max_row = 2)
```

By default, `format_tbl` uses `common_formatter` to format the cell values(and headers). You can change the formatter by passing a function to `cell_formatter `. `common_formatter` will try to keep each cell value within the character length specified by `max_len`. The default value is 20. For numeric values, the function will use scientific notation if the number of digits is larger than `max_len`. For character values, if the cell value is longer than `max_len`, it will be truncated and appended with `...`. You can also set the `max_len` to a larger value if you want to keep the original value.
```{r}
## within length limit, no change
common_formatter(12345678901234567890, max_len = 20)

## use scientific notation to keep it shorter
common_formatter(12345678901234567890, max_len = 10)

## within length limit, no change
common_formatter("this is a long string", max_len = 40)

## truncate the string and append with ...
common_formatter("this is a long string", max_len = 20)
```
