# Supplementary material for: Building an Ecosystem of Seizure Localization Methods: Neural Fragility as the First Step
Source: eNeuro. 2026 Mar 13;13(3):ENEURO.0340-25.2026. doi: 10.1523/ENEURO.0340-25.2026 (PMC13001706; doi:10.1523/ENEURO.0340-25.2026)
Supplement: Data 1 — Source R code for TableContainer (version 1.0.0), Epoch (version 1.0.7), and EZFragility (version 2.1.1). Download Data 1, ZIP file. [file eneuro-13-ENEURO.0340-25.2026-s002.zip › TableContainer/man/show-TableContainer-method.Rd]

% Generated by roxygen2: do not edit by hand
% Please edit documentation in R/method-show.r
\name{.printTable}
\alias{.printTable}
\alias{.printMeta}
\alias{show,TableContainer-method}
\title{Show method for TableContainer and its components}
\usage{
.printTable(tbl, ...)

.printMeta(meta, name)

\S4method{show}{TableContainer}(object)
}
\arguments{
\item{tbl}{A table-like object (e.g., matrix, data.frame).}

\item{...}{Additioanl arguments passed to the \code{format_tbl} function.}

\item{meta}{A list of metadata items.}

\item{name}{A string representing the name of the metadata.}

\item{object}{A TableContainer object.}
}
\value{
\code{.printTable}: No return value, called for side effects of printing the table to the console.

\code{.printMeta}: No return value, called for side effects of printing metadata information to the console.

\code{show}: No return value, called for side effects of displaying the TableContainer object contents to the console.
}
\description{
The show method uses \code{.printTable} to display the table and \code{.printMeta} to display the rowMeta, colMeta, and metaData.
}
