# Supplementary material for: Building an Ecosystem of Seizure Localization Methods: Neural Fragility as the First Step
Source: eNeuro. 2026 Mar 13;13(3):ENEURO.0340-25.2026. doi: 10.1523/ENEURO.0340-25.2026 (PMC13001706; doi:10.1523/ENEURO.0340-25.2026)
Supplement: Data 1 — Source R code for TableContainer (version 1.0.0), Epoch (version 1.0.7), and EZFragility (version 2.1.1). Download Data 1, ZIP file. [file eneuro-13-ENEURO.0340-25.2026-s002.zip › TableContainer/MD5]

0d1086b0f669d6c7963481fc43e77bf3 *DESCRIPTION
ee3eab0794fbed6b8500c7f7aa610a97 *LICENSE
18d6bb4ccc3eabf8edc88cef961b95bd *NAMESPACE
d93e8809b5939131080f949868cb0e57 *R/class-TableContainer.r
587ff44f148de2a9e7188f03920df3da *R/method-attributes.r
cd88a552dfb7185cd75d1b103aa24288 *R/method-bracket.r
ab6fff70eb56b0185dc36a5d588c7f2a *R/method-data.r
ae614472e3252ffeba3d0104fa9064e2 *R/method-show.r
7e05e7b57b8240e27ef7a5bcead7f901 *R/zzz.r
ed525a31adbf1a1c9e5e7967efdfb632 *README.md
dbfc0fd623a24e4fea3d0b088642175e *build/vignette.rds
047601fc15ca9f1e1316e15383fdfd84 *inst/doc/TableContainer.R
6105b92a93a0b942128168d8697c8034 *inst/doc/TableContainer.Rmd
a7d05d34317bc1e87598723a5229b604 *inst/doc/TableContainer.html
14f0e70c175b62279a937f668debb5c2 *man/Data-conversion.Rd
a0b205476e21bee5869924face9e89d6 *man/TableContainer-class.Rd
d4cb7c4df2251937e760822c92704e68 *man/TableContainer-method.Rd
6df4563ff776e1bd98d89fc728a33d70 *man/TableContainer.Rd
d9a86a22029ec02e3aee537617cabbb8 *man/format_tbl.Rd
ec86ccc74e36bd32c81c83302c67cedc *man/prettier.Rd
0cfa89abe67a1610d1e5780a04da4d8a *man/show-TableContainer-method.Rd
12a9cd2883241c42a245109c2f1c1042 *tests/testthat.R
ca3ad2c69f38af10401cb37af7fee89e *tests/testthat/test-accessor.R
3118b278abf7180d13a4b63fe24cc5cc *tests/testthat/test-print.R
5e70b8ef5cd16bcae979e360f513de81 *tests/testthat/test-subset.R
6105b92a93a0b942128168d8697c8034 *vignettes/TableContainer.Rmd
