# Supplementary material for: Building an Ecosystem of Seizure Localization Methods: Neural Fragility as the First Step
Source: eNeuro. 2026 Mar 13;13(3):ENEURO.0340-25.2026. doi: 10.1523/ENEURO.0340-25.2026 (PMC13001706; doi:10.1523/ENEURO.0340-25.2026)
Supplement: Data 1 — Source R code for TableContainer (version 1.0.0), Epoch (version 1.0.7), and EZFragility (version 2.1.1). Download Data 1, ZIP file. [file eneuro-13-ENEURO.0340-25.2026-s002.zip › TableContainer/NAMESPACE]

# Generated by roxygen2: do not edit by hand

export("colData<-")
export("metaData<-")
export("rowData<-")
export("tblData<-")
export(.printMeta)
export(.printTable)
export(TableContainer)
export(colData)
export(common_formatter)
export(format_tbl)
export(metaData)
export(pretty_number)
export(rowData)
export(tblData)
exportClasses(TableContainer)
exportMethods("[")
exportMethods("colData<-")
exportMethods("colnames<-")
exportMethods("metaData<-")
exportMethods("rowData<-")
exportMethods("rownames<-")
exportMethods("tblData<-")
exportMethods(as.data.frame)
exportMethods(colData)
exportMethods(colnames)
exportMethods(dim)
exportMethods(dimnames)
exportMethods(metaData)
exportMethods(ncol)
exportMethods(nrow)
exportMethods(rowData)
exportMethods(rownames)
exportMethods(show)
exportMethods(tblData)
importFrom(cli,console_width)
importFrom(glue,glue)
importFrom(methods,.hasSlot)
importFrom(methods,is)
importFrom(methods,new)
importFrom(methods,setClass)
importFrom(methods,setMethod)
importFrom(methods,setReplaceMethod)
importFrom(methods,setValidity)
importFrom(methods,show)
importFrom(methods,slot)
importFrom(methods,slotNames)
importFrom(methods,validObject)
importFrom(utils,head)
importFrom(utils,modifyList)
importMethodsFrom(methods,show)
