# Supplementary material for: Building an Ecosystem of Seizure Localization Methods: Neural Fragility as the First Step
Source: eNeuro. 2026 Mar 13;13(3):ENEURO.0340-25.2026. doi: 10.1523/ENEURO.0340-25.2026 (PMC13001706; doi:10.1523/ENEURO.0340-25.2026)
Supplement: Data 1 — Source R code for TableContainer (version 1.0.0), Epoch (version 1.0.7), and EZFragility (version 2.1.1). Download Data 1, ZIP file. [file eneuro-13-ENEURO.0340-25.2026-s002.zip › TableContainer/R/method-bracket.r]

#' @param i Row indices for subsetting. If only `i` is provided, it will return the entire row(s).
#' @param j Column indices for subsetting.
#' @param drop Not used.
#' @param ... Additional arguments.
#' @rdname TableContainer-method
#' @return `[`: A new TableContainer object with the selected data.
#' @export
setMethod("[", signature(x = "TableContainer"), 
          function(x, i, j, ..., drop = TRUE) {
    call <- match.call()

    i_is_provided <- "i" %in% names(call)
    j_is_provided <- "j" %in% names(call)


    if (!i_is_provided && !j_is_provided) {
        return(x)
    }

    if (!i_is_provided){
        i <- seq_len(nrow(x))
    }
    if (!j_is_provided) {
        j <- seq_len(ncol(x))
    }

    
    # Create a new TableContainer object with the selected data
    mat <- tblData(x)[i,j, drop = FALSE]
    rd <- rowData(x)[i, , drop = FALSE]
    cd <- colData(x)[j, , drop = FALSE]
    md <- metaData(x)

    .TableContainer(
        table = mat,
        rowData = rd,
        colData = cd,
        metaData = md
    )
})
