# Supplementary material for: Building an Ecosystem of Seizure Localization Methods: Neural Fragility as the First Step
Source: eNeuro. 2026 Mar 13;13(3):ENEURO.0340-25.2026. doi: 10.1523/ENEURO.0340-25.2026 (PMC13001706; doi:10.1523/ENEURO.0340-25.2026)
Supplement: Data 1 — Source R code for TableContainer (version 1.0.0), Epoch (version 1.0.7), and EZFragility (version 2.1.1). Download Data 1, ZIP file. [file eneuro-13-ENEURO.0340-25.2026-s002.zip › TableContainer/R/zzz.r]

#' @importFrom methods setClass setMethod show new slotNames slot is validObject setValidity setReplaceMethod .hasSlot
#' @importFrom utils head
#' @importFrom cli console_width
#' @importFrom glue glue
#' @importFrom utils modifyList
NULL
